# Supplementary material for: Biodegradation of Triphenyl Phosphate by a Novel Marine Bacterium Pseudomonas abyssi RL-WG04: Characterization, Metabolic Pathway, Bioremediation and Synergistic Metabolism
Source: Toxics. 2026 Mar 26;14(4):280. doi: 10.3390/toxics14040280 (PMC13120254; doi:10.3390/toxics14040280)
Supplement: Supplementary file 1 [file toxics-14-00280-s001.zip]

Archive with 1 entries (1 files):
- toxics-4161985-supplementary.pdf
